# Supplementary material for: Microbiomic Insights into Differential Snow Mold Severity in Winter Cereal Crops
Source: J Fungi (Basel). 2026 Jul 7;12(7):496. doi: 10.3390/jof12070496 (PMC13412561; doi:10.3390/jof12070496)
Supplement: Supplementary file 1 [file jof-12-00496-s001.zip › Supplementary Table S1.xls]

## Sheet: Table S1
Supplementary Table S1. Number of reads before and after non-target ASV removal.
Fungi (ITS2)							Bacteria (16S)
Median read retention (%)			0.98				Median read retention (%)			0.51
Sample ID	Total reads before non-target ASV removal	Target-kingdom reads retained after non-target ASV removal	Read retention (%)				Sample ID	Total reads before non-target ASV removal	Target-kingdom reads retained after non-target ASV removal	Read retention (%)
S1_S1	42690	41958	0.982853				S1_S1	23476	11305	0.481556
S3_S3	39596	39172	0.989292				S3_S3	18645	9467	0.50775
S4_S4	47766	47427	0.992903				S4_S4	30494	15952	0.523119
S7_S7	47033	45556	0.968597				S7_S7	25229	13666	0.541678
S8_S8	45824	45045	0.983				S8_S8	22278	10129	0.454664
S9_S9	41663	41458	0.99508				S9_S9	18128	14335	0.790766
S12_S12	6697	6544	0.977154				S12_S12	25269	8526	0.337409
S13_S13	40329	40085	0.99395				S13_S13	26350	13670	0.518786
S14_S14	79694	78291	0.982395				S14_S14	26403	21111	0.799568
S15_S15	50552	49083	0.970941				S15_S15	40269	15143	0.376046
S47_S32	41622	41341	0.993249				S47_S17	29279	11612	0.396598
S49_S34	41448	41064	0.990735				S49_S19	32065	14278	0.445283
S51_S36	49751	49221	0.989347				S51_S21	27257	11040	0.405034
S52_S37	43620	43117	0.988469				S52_S22	23873	11237	0.470699
S54_S39	50271	49660	0.987846				S54_S24	32791	12316	0.375591
S55_S40	40012	38869	0.971434				S55_S25	31077	14066	0.452618
S56_S41	43720	42814	0.979277				S56_S26	33265	14356	0.431565
S57_S42	42705	42398	0.992811				S57_S27	25603	11929	0.465922
S59_S44	55588	55014	0.989674				S59_S29	32473	15553	0.478952
S60_S45	50375	48669	0.966134				S60_S30	35267	15790	0.447727
S91_S61	29934	28072	0.937796				S91_S31	47786	11968	0.25045
S92_S62	38186	37035	0.969858				S92_S32	34375	13294	0.386735
S94_S64	37535	36929	0.983855				S94_S34	30116	15090	0.501063
S95_S65	40070	39659	0.989743				S95_S35	32513	12118	0.372712
S96_S66	31792	31014	0.975528				S96_S36	28310	12410	0.438361
S98_S68	38241	37648	0.984493				S98_S38	29762	20172	0.677777
S100_S70	41507	41212	0.992893				S100_S40	26873	18472	0.687381
S101_S71	41939	41467	0.988746				S101_S41	25069	15362	0.612789
S102_S72	33158	32502	0.980216				S102_S42	26327	18495	0.702511
S103_S73	39641	39232	0.989682				S103_S43	23700	11909	0.502489
S105_S75	42994	41274	0.959994				S105_S45	27559	12656	0.459233
S106_S76	40046	39916	0.996754				S106_S46	31477	19276	0.612384
S108_S78	39166	37669	0.961778				S108_S48	40759	13604	0.333767
S109_S79	38397	38088	0.991952				S109_S49	21690	13851	0.638589
S112_S82	37850	37485	0.990357				S112_S52	8466	5309	0.627097
S114_S84	45708	45147	0.987726				S114_S54	19629	13223	0.673646
S115_S85	37165	36489	0.981811				S115_S55	28588	18818	0.658248
S116_S86	42570	42051	0.987808				S116_S56	23234	15630	0.672721
S117_S87	38002	37446	0.985369				S117_S57	24892	14201	0.570505
S118_S88	42355	41608	0.982363				S118_S58	26627	17405	0.65366
S147_S117	47468	44353	0.934377				S147_S59	22766	12246	0.537907
S148_S118	36498	35321	0.967752				S148_S60	22797	11964	0.524806
S149_S119	46455	45005	0.968787				S149_S61	23399	13322	0.569341
S150_S120	44320	43449	0.980347				S150_S62	30297	18524	0.611414
S151_S121	44780	44009	0.982782				S151_S63	26557	16840	0.634108
S152_S122	45576	44797	0.982908				S152_S64	22228	15963	0.718148
S155_S125	40693	38795	0.953358				S155_S67	34702	18646	0.537318
S157_S127	39840	38455	0.965236				S157_S69	26780	11276	0.42106
S158_S128	51005	49320	0.966964				S158_S70	24989	14760	0.59066
S161_S131	56987	50411	0.884605				S161_S73	29626	10519	0.35506
S223_S164	36365	35364	0.972474				S223_S76	31262	14299	0.457392
S224_S165	51057	49198	0.96359				S224_S77	27621	12169	0.440571
S225_S166	48104	46827	0.973453				S225_S78	24979	14422	0.577365
S227_S168	43328	42781	0.987375				S227_S80	86134	48099	0.558421
S228_S169	40357	39790	0.98595				S228_S81	28522	13098	0.459224
S230_S171	43460	42464	0.977082				S230_S83	31028	11734	0.378175
S231_S172	44737	43505	0.972461				S231_S84	32408	16450	0.507591
S232_S173	38618	38066	0.985706				S232_S85	24960	14041	0.56254
S233_S174	43978	40097	0.911751				S233_S86	37791	15440	0.408563
S235_S176	57052	55378	0.970658				S235_S88	38544	17117	0.44409
