# Supplementary material for: Microbiomic Insights into Differential Snow Mold Severity in Winter Cereal Crops
Source: J Fungi (Basel). 2026 Jul 7;12(7):496. doi: 10.3390/jof12070496 (PMC13412561; doi:10.3390/jof12070496)
Supplement: Supplementary file 1 [file jof-12-00496-s001.zip › Supplementary Table S2.xls]

## Sheet: Table S2
Table S2. Comparison of alpha-diversity indices (Chao1, Shannon, and Gini-Simpson) in fungal and bacterial root communities of winter cereals (rye, wheat, triticale) with different disease statuses (diseased and healthy). Sample groups are denoted as follows: R_H – rye healthy, R_D – rye diseased, T_H – triticale healthy, T_D – triticale diseased, W_H – wheat healthy, W_D – wheat diseased. Statis…
Fungi
Chao1						Shannon						Gini-Simpson
	group1	group2	statistic	p	p.adj		group1	group2	statistic	p	p.adj		group1	group2	statistic	p	p.adj
One crop Different statuses	R_D	R_H	-1.97	0.0486	0.125	One crop Different statuses	R_D	R_H	-2.83	0.00466	0.035	One crop Different statuses	R_D	R_H	-3.09	0.00203	0.0106
	T_D	T_H	2.19	0.0286	0.107		T_D	T_H	1.84	0.0652	0.163		T_D	T_H	1.89	0.0581	0.145
	W_D	W_H	1.96	0.0501	0.125		W_D	W_H	1.06	0.288	0.432		W_D	W_H	-0.166	0.868	0.868
Different crops One status (diseased)	R_D	T_D	-3.1	0.00194	0.0292	Different crops One status (diseased)	R_D	T_D	-0.909	0.363	0.454	Different crops One status (diseased)	R_D	T_D	-0.307	0.759	0.813
	R_D	W_D	-2.52	0.0117	0.0583		R_D	W_D	-1.51	0.131	0.28		R_D	W_D	-1.32	0.187	0.255
	T_D	W_D	0.576	0.564	0.623		T_D	W_D	-0.602	0.547	0.632		T_D	W_D	-1.01	0.312	0.36
Different crops One status (healthy)	R_H	T_H	1.06	0.288	0.432	Different crops One status (healthy)	R_H	T_H	3.76	0.000167	0.00251	Different crops One status (healthy)	R_H	T_H	4.67	0.00000296	0.0000444
	R_H	W_H	1.41	0.159	0.298		R_H	W_H	2.38	0.0172	0.0647		R_H	W_H	1.6	0.109	0.187
	T_H	W_H	0.346	0.73	0.73		T_H	W_H	-1.38	0.167	0.312		T_H	W_H	-3.07	0.00212	0.0106
Bacteria
Chao1						Shannon						Gini-Simpson
	group1	group2	statistic	p	p.adj		group1	group2	statistic	p	p.adj		group1	group2	statistic	p	p.adj
One crop Different statuses	R_D	R_H	0.243	0.808	0.865	One crop Different statuses	R_D	R_H	-0.0384	0.969	0.969	One crop Different statuses	R_D	R_H	-0.499	0.618	0.681
	T_D	T_H	1.2	0.229	0.381		T_D	T_H	0.755	0.45	0.614		T_D	T_H	0.96	0.337	0.477
	W_D	W_H	0.499	0.618	0.772		W_D	W_H	-0.102	0.918	0.969		W_D	W_H	-0.563	0.573	0.681
Different crops One status (diseased)	R_D	T_D	-0.96	0.337	0.459	Different crops One status (diseased)	R_D	T_D	-1.4	0.163	0.262	Different crops One status (diseased)	R_D	T_D	-1.43	0.152	0.284
	R_D	W_D	-2.59	0.0097	0.0485		R_D	W_D	-3.33	0.000872	0.00375		R_D	W_D	-2.7	0.0069	0.0259
	T_D	W_D	-1.63	0.104	0.223		T_D	W_D	-1.93	0.0532	0.0997		T_D	W_D	-1.27	0.205	0.342
Different crops One status (healthy)	R_H	W_H	0	1.00	1.00	Different crops One status (healthy)	R_H	T_H	-0.602	0.547	0.632	Different crops One status (healthy)	R_H	T_H	0.0256	0.98	0.98
	R_H	T_H	-2.33	0.0198	0.0594		R_H	W_H	-3.39	0.000691	0.00375		R_H	W_H	-2.77	0.00568	0.0259
	T_H	W_H	-2.33	0.0198	0.0594		T_H	W_H	-2.79	0.00525	0.0158		T_H	W_H	-2.79	0.00525	0.0259
