# Supplementary material for: Microbiomic Insights into Differential Snow Mold Severity in Winter Cereal Crops
Source: J Fungi (Basel). 2026 Jul 7;12(7):496. doi: 10.3390/jof12070496 (PMC13412561; doi:10.3390/jof12070496)
Supplement: Supplementary file 1 [file jof-12-00496-s001.zip › Supplementary Table S3.xls]

## Sheet: Table S3
Table S3. Differentially abundant bacterial and fungal taxa in the roots of winter cereal crops (rye, wheat, and triticale) between healthy and diseased plants. Sample groups are denoted as follows: R_H – rye healthy, R_D – rye diseased, T_H – triticale healthy, T_D – triticale diseased, W_H – wheat healthy, W_D – wheat diseased. Log2 Fold Change (Log2FC) values indicate the direction and magnitu…
Fungi
Rye								Triticale								Wheat
Significantly enriched in R_D								Significantly enriched in T_D								Significantly enriched in W_D
					Relative abundance								Relative abundance								Relative abundance
Taxon	Log2FC	St.Error	P-value	FDR	Diseased	Healthy		Taxon	Log2FC	St.Error	P-value	FDR	Diseased	Healthy		Taxon	Log2FC	St.Error	P-value	FDR	Diseased	Healthy
Sarocladium	2.79	0.61	4.56e-06	7.25e-05	0.71	0.04		Bisporella	4.50	0.869	2.19e-07	4.71e-06	0.67	0.01		Typhula	0.74	0.0499	1.26e-49	2.51e-47	0.29	0.14
Oliveonia	3.11	0.908	0.000606	0.00588	0.64	0.03		Cheilymenia	1.78	0.0546	2.7e-233	2.14e-230	0.64	0.10		unclassified_Junewangiaceae	3.16	0.151	8.13e-98	3.23e-95	0.25	0.01
Apodus	1.37	0.374	0.000254	0.00288	0.51	0.12		Significantly enriched in T_H								Saitozyma	3.14	1.04	0.0026	0.015	0.18	0.01
unclassified_Helotiales	3.12	0.908	0.000586	0.00584	0.32	0.01							Relative abundance			Sclerotinia	2.07	0.61	0.000695	0.00497	0.05	0.01
Chaetomidium	3.85	0.985	9.38e-05	0.00115	0.15	0.00		Taxon	Log2FC	St.Error	P-value	FDR	Diseased	Healthy		Significantly enriched in W_H
Parastagonospora	0.98	0.129	3.26e-14	1.62e-12	0.05	0.02		Tetracladium	-0.55	0.195	0.0048	0.0328	13.76	21.90							Relative abundance
Sphaerobolus	1.74	0.176	5.18e-23	3.75e-21	0.05	0.01		Neosetophoma	-2.02	0.673	0.00264	0.0202	0.11	0.78		Taxon	Log2FC	St.Error	P-value	FDR	Diseased	Healthy
Fusidium	3.82	1.08	0.000403	0.00422	0.04	0.00		Neoschizothecium	-3.67	1.06	0.000558	0.006	0.00	0.04		Cladosporium	-1.27	0.479	0.00783	0.0375	1.19	4.24
Pyrenochaetopsis	1.32	0.325	4.74e-05	0.000638	0.01	0.00		Septoriella	-2.13	0.692	0.00203	0.0163	0.01	0.05		Alternaria	-2.46	0.887	0.00554	0.0279	0.08	0.91
Holtermannia	1.49	0.418	0.000377	0.00405	0.01	0.00		Hypocreales_gen_Incertae_sedis	-2.51	0.6	2.85e-05	0.000444	0.00	0.01		Hymenoscyphus	-2.19	0.0908	4.33e-128	3.44e-125	0.03	0.28
Significantly enriched in R_H																unclassified_Helotiales	-4.62	0.948	1.07e-06	1.33e-05	0.00	0.26
					Relative abundance											Septoriella	-2.10	0.662	0.00151	0.00932	0.02	0.20
Taxon	Log2FC	St.Error	P-value	FDR	Diseased	Healthy										Pseudopyrenochaeta	-2.45	0.181	2.02e-41	3.21e-39	0.01	0.09
Allophylaria	-1.32	0.117	9.08e-30	1.03e-27	0.02	0.08										Arachniotus	-4.17	1.23	0.000705	0.005	0.00	0.09
unclassified_Helotiaceae	-2.27	0.858	0.00821	0.048	0.00	0.01										unclassified_Pleosporales	-1.41	0.462	0.00224	0.013	0.02	0.07
Junewangiaceae_gen_Incertae_sedis	-0.95	0.286	0.000868	0.00767	0.00	0.01										unclassified_Microbotryomycetes	-0.69	0.136	3.52e-07	4.82e-06	0.02	0.04
																Crocicreas	-2.76	1.07	0.00958	0.0448	0.00	0.02
Bacteria
Rye								Triticale								Wheat
Significantly enriched in R_D								Significantly enriched in T_D								Significantly enriched in W_D
					Relative abundance								Relative abundance								Relative abundance
Taxon	Log2FC	St.Error	P-value	FDR	Diseased	Healthy		Taxon	Log2FC	St.Error	P-value	FDR	Diseased	Healthy		Taxon	Log2FC	St.Error	P-value	FDR	Diseased	Healthy
Devosia	0.86	0.2	1.7e-05	0.000376	1.80	0.76		Kineosporia	0.68	0.218	0.00176	0.0182	1.29	0.67		Rahnella	2.16	0.207	1.6e-25	2.13e-22	0.16	0.01
Kribbella	0.70	0.256	0.00612	0.0492	1.51	0.75		unclassified_Myxococcales	0.99	0.324	0.00231	0.0218	1.70	0.65		Nocardia	1.31	0.252	2.09e-07	5.07e-06	0.05	0.01
unclassified_Myxococcales	1.48	0.327	6.43e-06	0.000162	1.25	0.29		Caulobacter	0.66	0.223	0.00293	0.0268	1.22	0.65		Significantly enriched in W_H
Pantoea	3.1	0.657	2.43e-06	6.89e-05	1.16	0.05		Actinocorallia	1.53	0.369	3.5e-05	0.000766	1.13	0.25							Relative abundance
Chryseobacterium	2.82	0.618	4.98e-06	0.00013	0.99	0.06		Micromonospora	1.03	0.35	0.00329	0.0295	0.55	0.20		Taxon	Log2FC	St.Error	P-value	FDR	Diseased	Healthy
Promicromonospora	2.2	0.687	0.00133	0.014	0.66	0.07		unclassified_Pseudonocardiaceae	1.79	0.622	0.00389	0.0339	0.73	0.13		Streptomyces	-1	0.283	0.000415	0.00362	4.25	9.40
Salinibacterium	0.66	0.218	0.00241	0.0226	0.45	0.23		Polaromonas	0.95	0.265	0.000354	0.00513	0.20	0.08		Pseudonocardia	-0.85	0.321	0.00857	0.0471	0.09	0.17
Dyadobacter	2.12	0.605	0.000455	0.00595	0.24	0.03		Umezawaea	1.54	0.471	0.00111	0.0123	0.24	0.05		unclassified_Actinomycetota	-1.05	0.196	9.03e-08	2.46e-06	0.02	0.06
Fluviicola	1.07	0.373	0.004	0.0342	0.12	0.04		Arenimonas	0.78	0.269	0.00358	0.0319	0.09	0.04		unclassified_Acidimicrobiia	-2.2	0.692	0.00149	0.0105	0.01	0.05
Aetherobacter	2.36	0.566	3e-05	0.000571	0.06	0.01		Ohtaekwangia	1.2	0.436	0.00594	0.0461	0.07	0.02		unclassified_Polyangiaceae	-1.81	0.627	0.00396	0.0244	0.01	0.04
Taibaiella	2.65	0.895	0.00303	0.0271	0.05	0.00		Aetherobacter	1.81	0.472	0.000127	0.00217	0.12	0.02		unclassified_Polyangiia	-1.65	0.613	0.00715	0.0406	0.01	0.03
Inquilinus	4.25	1.45	0.00348	0.0305	0.05	0.00		Rhodoplanes	3.02	0.981	0.00208	0.0207	0.03	0.00
Significantly enriched in R_H								Significantly enriched in T_H
					Relative abundance								Relative abundance
Taxon	Log2FC	St.Error	P-value	FDR	Diseased	Healthy		Taxon	Log2FC	St.Error	P-value	FDR	Diseased	Healthy
Luteolibacter	-0.80	0.257	0.00197	0.0196	0.51	1.14		Jatrophihabitans	-1.21	0.18	1.95e-11	2.17e-09	0.027	0.094
Janthinobacterium	-1.65	0.4	3.67e-05	0.00067	0.22	1.16
Bacillus	-0.94	0.265	0.000371	0.0051	0.17	0.44
Herbaspirillum	-1.9	0.562	0.000535	0.00668	0.01	0.06
Candidatus_Udaeobacter	-2.30	0.783	0.000143	0.00217	0.00	0.04
