# Supplementary material for: Microbiomic Insights into Differential Snow Mold Severity in Winter Cereal Crops
Source: J Fungi (Basel). 2026 Jul 7;12(7):496. doi: 10.3390/jof12070496 (PMC13412561; doi:10.3390/jof12070496)
Supplement: Supplementary file 1 [file jof-12-00496-s001.zip › Supplementary Table S4.xls]

## Sheet: Table S4
Table S4. Major topological properties of co-occurrence networks for combined fungal and bacterial root communities in healthy and diseased plants of winter cereal crops (rye, wheat, and triticale). Sample groups are denoted as follows: R_H – rye healthy, R_D – rye diseased, T_H – triticale healthy, T_D – triticale diseased, W_H – wheat healthy, W_D – wheat diseased. Network measures were compare…
Significance codes: ***: 0.001, **: 0.01, *: 0.05
Co-occurrence network metrics		R_D	R_H	T_D	T_H	W_D	W_H
LCC	Relative LCC size	0.991	1.000	0.960	0.933	0.949	0.986
	Clustering coefficient	0.043	0.061	0.070	0.071	0.116*	0.060
	Modularity	0.633	0.707*	0.681	0.673	0.698	0.681
	Positive edge percentage	58.746	58.156	61.246	60.000	61.255	61.702
	Edge density	0.013	0.011	0.013	0.013	0.013	0.013
	Natural connectivity	0.005	0.005	0.005	0.006	0.006	0.005
	Vertex connectivity	1.000	1.000	1.000	1.000	1.000	1.000
	Edge connectivity	1.000	1.000	1.000	1.000	1.000	1.000
	Average dissimilarity	0.996	0.997	0.996	0.996	0.996	0.996
	Average path length	4.445	6.088**	4.647	5.345	4.956	4.891
Whole network	Clustering coefficient	0.043	0.061	0.070	0.070	0.115*	0.059
	Modularity	0.635	0.707	0.688	0.683	0.706	0.684
	Positive edge percentage	58.553	58.156	60.884	59.375	60.650	61.620
	Edge density	0.012	0.011	0.012	0.012	0.012	0.012
	Natural connectivity	0.005	0.005	0.005	0.005	0.005	0.005
		Jaccard index		Jaccard index		Jaccard index
Hub Property Comparison	degree	0.130***		0.136***		0.184**		Comparison healthy vs diseased
	betweenness centr.	0.120***		0.155***		0.187**
	closeness centr.	0.244*		0.217*		0.286
	eigenvec. centr.	0.204**		0.231*		0.174***
	hub taxa	0.000***		0.200		0.000***
