# Supplementary material for: Microbiomic Insights into Differential Snow Mold Severity in Winter Cereal Crops
Source: J Fungi (Basel). 2026 Jul 7;12(7):496. doi: 10.3390/jof12070496 (PMC13412561; doi:10.3390/jof12070496)
Supplement: Supplementary file 1 [file jof-12-00496-s001.zip › Supplementary Table S5.xls]

## Sheet: Table S5
Table S5. Top 5% hub taxa in combined fungal and bacterial root communities in healthy and diseased plants of winter cereal crops (rye, wheat, and triticale). Within each of the six datasets (three crops, each at two disease statuses), hub taxa are ranked by eigenvector centrality. Bacterial hubs are highlighted with yellow background; fungal hubs with blue background.
Rye
Diseased	Eigenvector centrality scores	Healthy	Eigenvector centrality scores
Pedobacter	1	Rhodanobacter	1
Fluviicola	0.755908	Asticcacaulis	0.868624
Chryseolinea	0.736631	Tricellula	0.520147
Neosetophoma	0.683204	Serratia	0.407257
Rhodococcus	0.66645	Cytophaga	0.367003
Promicromonospora	0.665443	Nocardioides	0.322006
Terrabacter	0.651483	Fusarium	0.269664
Umezawaea	0.609875	Arthrobacter	0.260604
Myrmecridium	0.539174	Actinomadura	0.260567
Kineosporia	0.534017	Mycobacterium	0.256543
Sarocladium	0.520303	Kribbella	0.209375
Triticale
Diseased	Eigenvector centrality scores	Healthy	Eigenvector centrality scores
Solirubrobacter	1	Pseudogymnoascus	1
Ferruginibacter	0.872097	Lapillicoccus	0.835836
Gemmatimonas	0.839748	Arthrobacter	0.765127
Plantibacter	0.681866	Plantibacter	0.644865
Arenimonas	0.6201	Pseudomonas	0.589412
Lapillicoccus	0.618111	Neonectria	0.578084
Mucilaginibacter	0.545258	Variovorax	0.49481
Chryseobacterium	0.541272	Actinoplanes	0.492215
Rhizopus	0.482642	Rhodococcus	0.491071
Tricellula	0.481162	Streptosporangium	0.43686
Rhizobacter	0.461271	Cellulomonas	0.410506
Wheat
Diseased	Eigenvector centrality scores	Healthy	Eigenvector centrality scores
Massilia	1	Gaiella	1
Kineosporia	0.839238	Variovorax	0.925203
Bacteriovorax	0.735954	Glarea	0.862866
Neoschizothecium	0.601365	Knoellia	0.799569
Paenibacillus	0.590892	Conexibacter	0.727614
Athelia	0.471576	Hymenobacter	0.624657
Rhizobium	0.404744	Salinibacterium	0.508829
Trematosphaeria	0.36675	Chryseobacterium	0.348457
Devosia	0.314649	Haliangium	0.347282
Chaetomium	0.303403	Mycoarthris	0.332515
Talaromyces	0.300907	Papiliotrema	0.313661
