# Supplementary material for: Microbiomic Insights into Differential Snow Mold Severity in Winter Cereal Crops
Source: J Fungi (Basel). 2026 Jul 7;12(7):496. doi: 10.3390/jof12070496 (PMC13412561; doi:10.3390/jof12070496)
Supplement: Supplementary file 1 [file jof-12-00496-s001.zip › Supplementary Table S6.xls]

## Sheet: Table S6
List of fungal and bacterial taxa showing significant correlation (|r| > 0.5, FDR-adjusted p < 0.05) with the abundance of at least one snow mold phytopathogen (Microdochium, Leptosphaeria, or Herpotrichia).
RYE							TRITICALE							WHEAT
Diseased - 10 samples			Healthy - 10 samples				Diseased - 10 samples			Healthy - 10 samples				Diseased - 10 samples			Healthy - 10 samples
Genus name	Correlation coefficient	FDR-adjusted p-value	Genus name	Correlation coefficient	FDR-adjusted p-value		Genus name	Correlation coefficient	FDR-adjusted p-value	Genus name	Correlation coefficient	FDR-adjusted p-value		Genus name	Correlation coefficient	FDR-adjusted p-value	Genus name	Correlation coefficient	FDR-adjusted p-value
Microdochium			Microdochium				Microdochium			Microdochium				Microdochium			Microdochium
Chaetomidium	-0.77	0.00988243	Leucosporidium	-0.64	0.0479117		Leucosporidium	-0.69	0.0288828	Leptosphaeria	-0.70	0.0250967		Neonectria	-0.77	0.00922195	Alternaria	-0.73	0.0160043
Paenibacillus	-0.71	0.0216659	Luteibacter	0.71	0.0205214		Neonectria	-0.66	0.0375884	Trematosphaeria	0.64	0.0479117		Aeromicrobium	0.68	0.0288828	Actinocorallia	0.65	0.0425401
Massilia	-0.68	0.0288828	Rhodopseudomonas	0.72	0.0195283		Trematosphaeria	-0.69	0.0288828	Apodus	0.65	0.0425401		Cellvibrio	-0.75	0.0133301	Amycolatopsis	0.83	0.00294023
Roseisolibacter	-0.64	0.0479117	Salinibacterium	0.65	0.0425401		Sarocladium	0.78	0.00754701	Schizothecium	0.72	0.0185732					Bradyrhizobium	0.69	0.0282056
Pedobacter	0.66	0.0375884	Sanguibacter	0.69	0.0282056		Alternaria	0.74	0.0139278	Tricellula	0.65	0.0425401					Kribbella	0.67	0.0330412
Sphingobium	0.67	0.0330412	Umezawaea	0.65	0.0425401		Myrmecridium	0.71	0.0216659	Mortierella	0.75	0.0117948					Lentzea	0.68	0.0288828
Variovorax	0.76	0.0111434	Variovorax	0.64	0.0479117		Rhizobium	0.76	0.0111434	Mrakia	0.68	0.0294401					Pseudonocardia	0.71	0.0205214
Dactylosporangium	-0.76	0.0111434					Tardiphaga	-0.76	0.0111434	Acremonium	0.66	0.0392044					Rhizobacter	0.78	0.00754701
Amycolatopsis	-0.68	0.0288828					Pantoea	0.84	0.00222003	Aeromicrobium	0.83	0.00294023		Leptosphaeria			Leptosphaeria
Chryseolinea	-0.64	0.0443115					Plantibacter	0.74	0.0140752	Flavobacterium	-0.65	0.0425401		Pseudogymnoascus	0.68	0.0288828	Neoschizothecium	-0.63	0.0489354
Devosia	0.71	0.0216659								Devosia	0.84	0.00222003		Athelia	-0.88	0.000813862	Penicillium	-0.69	0.0262929
Leptosphaeria			Leptosphaeria							Kitasatospora	0.77	0.00922195		Papiliotrema	0.82	0.00381492	Fusidium	-0.64	0.0479117
Leucosporidium	0.81	0.00486206	Neonectria	0.81	0.00486206					Leptothrix	0.65	0.0425401		Phenylobacterium	0.66	0.0375884	Promicromonospora	0.70	0.024471
Parafilimonas	-0.64	0.0454402	Aeromicrobium	-0.70	0.0250967					Nakamurella	0.79	0.00651422		Herpotrichia			Herpotrichia
Ohtaekwangia	0.65	0.0425401	Lentzea	-0.90	0.000343612					Pseudomonas	-0.85	0.0016368		Ophiosphaerella	-0.92	0.000204472	Entimomentora	0.65	0.0425401
Terrabacter	0.91	0.000209209	Mycobacterium	-0.65	0.0425401					Salinibacterium	0.68	0.0288828		Cistella	-0.78	0.00754701	Acremonium	-0.65	0.0425401
Fluviicola	0.79	0.00609992	Umezawaea	-0.75	0.0133301		Leptosphaeria			Leptosphaeria				Microscypha	0.81	0.00466982	Schizothecium	0.71	0.0216659
Cellulomonas	0.85	0.0016368					Acremonium	-0.69	0.0282056	Pseudogymnoascus	0.69	0.0288828		Leucosporidium	0.69	0.0275332	Microscypha	-0.64	0.0472475
Herpotrichia			Herpotrichia				Kitasatospora	-0.70	0.0250967	Microdochium	-0.70	0.0250967		Exophiala	-0.72	0.0185732	Aetherobacter	0.71	0.0227377
Pseudogymnoascus	0.76	0.0111434	Pseudogymnoascus	0.68	0.0288828		Sphingomonas	-0.68	0.0288828	Ferruginibacter	-0.69	0.0262929		Arthrobacter	-0.68	0.0288828	Cryobacterium	-0.79	0.00609992
Tetracladium	0.73	0.0158006	Ophiosphaerella	-0.78	0.00754701		Rhodococcus	-0.64	0.0479117	Flavobacterium	0.81	0.00486206		Bradyrhizobium	-0.64	0.0479117	Devosia	0.83	0.00294023
Trematosphaeria	0.68	0.0302112	Fusarium	-0.65	0.0425401					Microbacterium	-0.70	0.0250967		Cellulomonas	-0.82	0.00381492	Kribbella	0.65	0.0425401
Oliveonia	0.66	0.0392044	Actinoplanes	0.71	0.0216659		Herpotrichia			Herpotrichia				Cryobacterium	0.75	0.0133301	Mesorhizobium	0.67	0.0330412
Massilia	0.64	0.0479117	Caulobacter	-0.67	0.0330412		Cellulomonas	-0.65	0.0425401	Tetracladium	-0.78	0.00754701		Lysobacter	-0.68	0.0288828	Micromonospora	0.66	0.0375884
Bacillus	0.78	0.00724549	Mesorhizobium	-0.66	0.0375884		Cellvibrio	-0.72	0.0185732	Tricellula	0.88	0.000813862		Mesorhizobium	-0.82	0.00381492	Pedobacter	-0.70	0.0250967
Actinoplanes	0.64	0.0479117	Paenibacillus	0.72	0.0185732		Methylobacterium	0.79	0.00609992	Curtobacterium	0.66	0.0392233		Nocardioides	-0.68	0.0288828	Polaromonas	0.76	0.0111434
Caulobacter	0.65	0.0425401	Rhizobacter	-0.64	0.0479117					Luteolibacter	-0.77	0.00922195		Pedobacter	0.77	0.00922195	Rhodococcus	-0.90	0.000391674
Rugamonas	0.87	0.00117354	Rhodoferax	-0.65	0.0425401					Paenarthrobacter	0.65	0.0425401		Streptomyces	-0.81	0.00486206	Rhodopseudomonas	0.90	0.000542144
Phenylobacterium	0.68	0.0302112	Rhodopseudomonas	-0.74	0.0140752												Rugamonas	0.72	0.0185732
Kineosporia	0.71	0.0216659	Rugamonas	0.86	0.00129381												Streptomyces	0.89	0.000542144
Cellvibrio	0.71	0.0216659
Dyadobacter	0.64	0.0443814
Haliangium	0.75	0.0133301
Paenibacillus	0.64	0.0479117
Pseudonocardia	0.72	0.0195283
