# Supplementary material for: Microbiomic Insights into Differential Snow Mold Severity in Winter Cereal Crops
Source: J Fungi (Basel). 2026 Jul 7;12(7):496. doi: 10.3390/jof12070496 (PMC13412561; doi:10.3390/jof12070496)
Supplement: Supplementary file 1 [file jof-12-00496-s001.zip › Supplementary Table S7.xls]

## Sheet: Table S7
Supplementary Table S7. SRA run accessions of root samples used in this study.
ITS2 SRA run accession	16S rRNA SRA run accession
SRR36569094	SRR36460632
SRR36569093	SRR36460581
SRR36569036	SRR36460556
SRR36569005	SRR36460570
SRR36569052	SRR36460534
SRR36569066	SRR36460545
SRR36569059	SRR36460604
SRR36569027	SRR36460522
SRR36569018	SRR36460558
SRR36568975	SRR36460593
SRR36569037	SRR36460523
SRR36569039	SRR36460521
SRR36569040	SRR36460520
SRR36569042	SRR36460519
SRR36569043	SRR36460518
SRR36569032	SRR36460517
SRR36569031	SRR36460515
SRR36569030	SRR36460514
SRR36569008	SRR36460606
SRR36569007	SRR36460583
SRR36568996	SRR36460561
SRR36569041	SRR36460603
SRR36568991	SRR36460602
SRR36568990	SRR36460601
SRR36569038	SRR36460600
SRR36568989	SRR36460599
SRR36568987	SRR36460598
SRR36569069	SRR36460597
SRR36568988	SRR36460596
SRR36569067	SRR36460595
SRR36569065	SRR36460594
SRR36569064	SRR36460592
SRR36569063	SRR36460591
SRR36569062	SRR36460590
SRR36569006	SRR36460589
SRR36569061	SRR36460516
SRR36569060	SRR36460588
SRR36569058	SRR36460587
SRR36569057	SRR36460586
SRR36569056	SRR36460585
SRR36569017	SRR36460560
SRR36569016	SRR36460627
SRR36569015	SRR36460628
SRR36569014	SRR36460629
SRR36569013	SRR36460630
SRR36569012	SRR36460631
SRR36569011	SRR36460608
SRR36569009	SRR36460609
SRR36568986	SRR36460610
SRR36568985	SRR36460611
SRR36569045	SRR36460612
SRR36569048	SRR36460614
SRR36569074	SRR36460615
SRR36569071	SRR36460616
SRR36569073	SRR36460617
SRR36569004	SRR36460618
SRR36569001	SRR36460619
SRR36569002	SRR36460620
SRR36569075	SRR36460621
SRR36569076	SRR36460622
